# Supplementary material for: Recycled Jute Non-Woven Material Coated with Polyaniline/TiO2 Nanocomposite for Removal of Heavy Metal Ions from Water
Source: Molecules. 2024 Sep 14;29(18):4366. doi: 10.3390/molecules29184366 (PMC11434075; doi:10.3390/molecules29184366)
Supplement: Supplementary file 1 [file molecules-29-04366-s001.zip]

Archive with 1 entries (1 files):
- molecules-3184721-supplementary.pdf
